# Supplementary material for: Protein-Bound Uremic Toxins Lowering Effect of Sevelamer in Pre-Dialysis Chronic Kidney Disease Patients with Hyperphosphatemia: A Randomized Controlled Trial
Source: Toxins (Basel). 2021 Sep 27;13(10):688. doi: 10.3390/toxins13100688 (PMC8539528; doi:10.3390/toxins13100688)
Supplement: Supplementary file 1 [file toxins-13-00688-s001.zip]

Archive with 1 entries (1 files):
- toxins-1374864-supplementary.pdf
